# Supplementary material for: Gas exchange characteristics and their influencing factors for halophytic plant communities on west coast of Bohai Sea
Source: PLoS One. 2020 Feb 12;15(2):e0229047. doi: 10.1371/journal.pone.0229047 (PMC7015410; doi:10.1371/journal.pone.0229047)
Supplement: S1 Dataset — (XLSX) [file pone.0229047.s001.xlsx]

## Sheet: Plant data
site	species	study sites	species	Pn (µmol.m-2.s-1)	Tr (mmol.m-2.s-1)	Gs (mmol.m-2.s-1)	VPDleaf (kPa)	LMA (g.m-2)	plant N (mg.g-1)	plant P (mg.g-1)	plant N/P	PPUE (µmol.g-1.s-1)	PNUE (µmol.g-1.s-1)
1	1	site1	P. australis	18.5	1.28333	54.6533	2.43	130.154	25.706	1.2356	20.8045	115.037	5.52942
1	1	site1	P. australis	13.79	3.255	172.935	2.015	83.6923	25.691	1.583	16.2293	104.087	6.41355
1	1	site1	P. australis	12.3567	2.6125	124.265	2.235	119.231	23.9065	1.19393	20.0234	86.8028	4.33508
1	1	site1	P. australis	14.245	1.91	103.137	1.94	152	27.7227	1.28365	21.5968	73.0082	3.38052
1	1	site1	P. australis	18.805	2.39667	92.7467	2.7	137.231	23.3231	1.18537	19.6758	115.603	5.87537
1	1	site1	P. australis	10.0767	2.96333	138.423	2.27333	113.077	25.5414	1.38353	18.4611	64.4104	3.48898
1	2	site1	S. salsa	4.78667	0.495	17.49	2.885	275.529	19.1238	1.43251	13.3498	12.1274	0.908433
1	2	site1	S. salsa	3.26	0.34	12.1067	2.86667	235.1	15.9316	1.06187	15.0033	13.0585	0.870374
1	2	site1	S. salsa	6.19333	0.24	10.615	2.3	222.014	12.1067	0.922816	13.1193	30.2293	2.30419
1	2	site1	S. salsa	5.22	0.503333	22.3033	2.29	307.614	14.6884	1.04691	14.0303	16.209	1.15528
1	2	site1	S. salsa	4.09667	0.345	16.79	2.115	197.471	12.8416	0.843558	15.2231	24.593	1.6155
1	2	site1	S. salsa	4.87	0.32	13.37	2.46	307.186	16.2371	1.36976	11.854	11.574	0.976383
1	3	site1	T. chinensis	4.91667	0.33	9.955	3.425	303.871	26.0986	1.07513	24.2749	15.0494	0.61996
1	3	site1	T. chinensis	5.7475	0.51	16.965	3.08	395.5	21.7449	0.89059	24.4163	16.3175	0.668306
1	3	site1	T. chinensis	5.01	0.38	15.0925	2.5575	464.586	23.8549	1.08353	22.0159	9.95246	0.452058
1	3	site1	T. chinensis	4.1625	0.0833333	2.72	3.15667	474.986	27.6123	1.15661	23.8734	7.57679	0.317374
1	3	site1	T. chinensis	7.18	0.116667	4.15333	2.795	541.557	26.4952	1.15827	22.8749	11.4465	0.500396
1	3	site1	T. chinensis	5.65	0.163333	7.43	2.24333	587.357	22.9288	1.12977	20.2951	8.51443	0.419532
2	1	site2	P. australis	35.72	1.08333	95.4667	2.7	150.769	18.2104	2.62185	6.94563	90.3629	13.01
2	1	site2	P. australis	30.61	1.20333	98.3133	2.27333	168.615	21.9891	3.78163	5.81471	48.0051	8.2558
2	1	site2	P. australis	23.6067	0.986667	64.6267	1.19667	165.385	23.9049	2.96995	8.04892	48.0607	5.97107
2	1	site2	P. australis	25.28	1.37	120.633	1.18667	153.538	24.9132	2.68801	9.26829	61.2533	6.60892
2	1	site2	P. australis	26.1	0.97	107.72	1.27667	175.385	16.5497	2.6106	6.33943	57.0044	8.99204
2	1	site2	P. australis	14.9225	0.5775	51.085	1.57667	171.231	17.1962	2.10004	8.18852	41.4985	5.06789
2	2	site2	S. salsa	5.38	0.323333	23	0.943333	241.014	12.029	1.45846	8.24775	15.3054	1.85571
2	2	site2	S. salsa	8.25667	0.266667	22.3033	1.16	227.043	11.8567	1.22948	9.64366	29.5785	3.06714
2	2	site2	S. salsa	8.33667	0.15	8.97333	1.22	273.586	11.0089	1.47303	7.47361	20.6865	2.76793
2	2	site2	S. salsa	7.00667	0.0266667	1.64	1.92333	229.843	15.4135	1.52838	10.0849	19.9457	1.97778
2	2	site2	S. salsa	9.08667	0.15	12.81	1.70667	257.586	18.9774	2.58284	7.34749	13.6579	1.85886
2	2	site2	S. salsa	10.3167	0.23	18.47	1.62	240.729	23.518	2.85602	8.23452	15.0055	1.82227
2	3	site2	T. chinensis	9.26	0.395	13.27	3	510.443	29.2818	1.081	27.0877	16.7818	0.672749
2	3	site2	T. chinensis	7.265	0.495	13.255	3.77	638.529	25.5795	1.3698	18.6739	8.30612	0.545574
2	3	site2	T. chinensis	5.92	0.535	16.365	3.295	545.871	20.8546	1.782	11.7029	6.08588	0.423975
2	3	site2	T. chinensis	10.6	0.34	14.68	2.33	563.586	26.2221	1.8255	14.3644	10.303	0.717262
2	3	site2	T. chinensis	7.66667	0.31	13.8433	2.26667	634.243	26.9657	1.6993	15.8687	7.11346	0.412813
2	3	site2	T. chinensis	7.4	0.45	28.69	2.24	565.386	28.1148	1.4022	20.0505	9.3342	0.465535

## Sheet: soil data
site	species	study sites	species	soil N (mg.kg-1)	soil P (mg.kg-1)	pH	salinity (‰)	SWC (%)
1	1	site1	P. australis	0.62402	0.551077	8.55	9.8964	35.8
1	1	site1	P. australis	0.65723	0.523804	8.47	11.6121	38.5
1	1	site1	P. australis	0.52315	0.380948	8.42	8.6193	37.4
1	1	site1	P. australis	0.68166	0.524402	8.33	12.4764	37.9
1	1	site1	P. australis	0.59878	0.526335	8.57	10.206	36.8
1	1	site1	P. australis	0.6932	0.594727	8.48	6.8778	35.7
1	2	site1	S. salsa	0.57219	0.551067	8.36	24.5043	37.7
1	2	site1	S. salsa	0.90456	0.549246	8.54	15.5864	36.6
1	2	site1	S. salsa	0.65765	0.633312	7.97	16.423	37
1	2	site1	S. salsa	0.87252	0.537635	8.56	19.3409	36.9
1	2	site1	S. salsa	0.59344	0.510726	8.56	13.6016	36.7
1	2	site1	S. salsa	0.63876	0.553886	8.36	14.9665	36
1	3	site1	T. chinensis	1.31473	0.555793	8.16	11.4392	44.2
1	3	site1	T. chinensis	1.04716	0.50761	8.01	10.6992	42.9
1	3	site1	T. chinensis	1.01652	0.574556	8.09	16.1803	40.4
1	3	site1	T. chinensis	0.79692	0.382343	7.99	11.6022	37.9
1	3	site1	T. chinensis	0.7019	0.500878	8.26	11.7191	38
1	3	site1	T. chinensis	0.70028	0.48229	8.2	8.57928	42.3
2	1	site2	P. australis	0.51276	0.575084	8.25	25.7082	32.02
2	1	site2	P. australis	0.44325	0.553681	8.12	23.3518	29.81
2	1	site2	P. australis	0.43078	0.56183	8.07	21.4572	25.42
2	1	site2	P. australis	0.3894	0.61254	8.18	22.1763	39.18
2	1	site2	P. australis	0.50117	0.523323	8.19	25.3719	25.45
2	1	site2	P. australis	0.42822	0.523327	8.01	20.6741	31.51
2	2	site2	S. salsa	0.62652	0.574174	8.27	24.7907	30.98
2	2	site2	S. salsa	0.73869	0.638188	8.08	29.7499	24.05
2	2	site2	S. salsa	0.59976	0.603479	8.085	36.6841	15.89
2	2	site2	S. salsa	0.520635	0.60879	8.305	24.4981	21.15
2	2	site2	S. salsa	0.62172	0.657514	8.2	26.9558	17.62
2	2	site2	S. salsa	0.444285	0.545822	8.28	21.704	38.36
2	3	site2	T. chinensis	0.63145	0.517007	8.32	33.4635	32.71
2	3	site2	T. chinensis	0.69055	0.542755	8.1	21.7566	22.89
2	3	site2	T. chinensis	0.50731	0.573462	8.24	25.379	24.55
2	3	site2	T. chinensis	0.70441	0.516784	8.15	27.1568	24.79
2	3	site2	T. chinensis	0.56429	0.482042	8.25	35.6738	32.33
2	3	site2	T. chinensis	0.45852	0.562461	8.24	30.8411	24.52
